# Supplementary material for: The Flagellar Transcriptional Regulator FtcR Controls Brucella melitensis 16M Biofilm Formation via a betI-Mediated Pathway in Response to Hyperosmotic Stress
Source: Int J Mol Sci. 2022 Aug 31;23(17):9905. doi: 10.3390/ijms23179905 (PMC9456535; doi:10.3390/ijms23179905)
Supplement: Supplementary file 1 [file ijms-23-09905-s001.zip]

Archive with 1 entries (1 files):
- ijms-1881473-Supplementary Material.pdf
